# Supplementary material for: The effect of anthropogenic drivers on spatial patterns of mangrove land use on the Amazon coast
Source: PLoS One. 2019 Jun 26;14(6):e0217754. doi: 10.1371/journal.pone.0217754 (PMC6594664; doi:10.1371/journal.pone.0217754)
Supplement: S3 Table — (XLSX) [file pone.0217754.s003.xlsx]

## Sheet: Plan1
S3 Table. Density of the roads (unpaved, paved, and total) and the populations of the different microregions of the Brazilian Amazon coast.
Microregions	Unpaved Road (km/km2)	Paved Road (km/km2)	Total Road	Population
			(km/km2)	(N pop/km2)
Belém	0.16	0.09	0.25	1224.25
Castanhal	0.39	0.08	0.47	81.86
Salgado	0.43	0.04	0.47	46.46
Bragantina	0.48	0.05	0.53	53.15
Guamá	0.26	0.01	0.27	12.36
Gurupi	0.18	0.02	0.2	15.66
Litoral Ocidental Maranhense	0.34	0.03	0.37	20.92
São Luís	0.39	0.18	0.57	1248.49
Rosário	0.3	0.04	0.33	32.18
Lencóis Maranhenses	0.21	0.02	0.23	13.81
Baixada ocidental Maranhense	0.25	0.03	0.28	15.68
