# Supplementary material for: The effect of anthropogenic drivers on spatial patterns of mangrove land use on the Amazon coast
Source: PLoS One. 2019 Jun 26;14(6):e0217754. doi: 10.1371/journal.pone.0217754 (PMC6594664; doi:10.1371/journal.pone.0217754)
Supplement: S4 Table — (XLSX) [file pone.0217754.s004.xlsx]

## Sheet: Plan1
S4 Table. Land use in relation to the distance (km) from paved and unpaved roads and urban centers.
Distance (km)	Paved roads	Unpaved roads	Urban center
1	371	1203	127
2	175	161	211
3	159	95	158
4	118	52	116
5	120	47	113
6	77	24	94
7	74	24	57
8	54	7	68
9	46	3	60
10	47	1	42
11	72	1	43
12	43	1	50
13	20	4	48
14	32	5	39
15	29	7	47
16	17	3	32
17	21	4	43
18	9	1	46
19	4	2	59
20	11	1	39
21	8	1	25
22	15	1	27
23	12	0	22
24	9	0	10
25	7	0	17
27	0	0	8
28	2	0	9
29	1	0	12
30	0	0	12
32	1	0	1
33	0	0	0
34	1	0	1
35	4	0	2
36	2	0	2
37	12	0	2
38	6	0	2
39	8	0	2
40	3	0	1
41	4	0	1
42	3	0	0
43	6	0	0
44	10	0	0
45	2	0	0
46	5	0	0
47	7	0	0
48	2	0	0
52	3	0	0
59	10	0	0
59	6	0	0
TOTAL	1648	1648	1648
