# Supplementary material for: The effect of anthropogenic drivers on spatial patterns of mangrove land use on the Amazon coast
Source: PLoS One. 2019 Jun 26;14(6):e0217754. doi: 10.1371/journal.pone.0217754 (PMC6594664; doi:10.1371/journal.pone.0217754)
Supplement: S5 Table — (XLSX) [file pone.0217754.s005.xlsx]

## Sheet: Plan1
S5 Table. Average distance (km) of use in mangroves in relation to the roads (paved and unpaved) and urban centers in the micro regions of the Brazilian Amazon coast.
Microregions	Unpaved Road	Paved Road	Urban center
Belém	2	4	5
Castanhal	1	10	17
Salgado	1	5	9
Bragantina	4	4	9
Guamá	1	23	6
Gurupi	2	28	15
Litoral Ocidental Maranhense	2	12	12
São Luís	2	8	4
Rosário	1	14	16
Lencóis Maranhenses	3	15	16
